# Supplementary material for: Mantle heterogeneity influenced Earth’s ancient magnetic field
Source: Nat Geosci. 2026 Feb 3;19(3):345–52. doi: 10.1038/s41561-025-01910-1 (PMC12982131; doi:10.1038/s41561-025-01910-1)
Supplement: Supplementary file 2 — Supplementary Dataset 1. [file 41561_2025_1910_MOESM2_ESM.xlsx]

## Sheet: Summary
Time period	Nlocalities	Nlocalities (lm ≤ +/-30°)	Nsites_median	S|30|median (°)	S|30|iqr (°)
0-5 Ma	40	19	35	11.9 +2.3 / -1.7	4.3 +1.4 / -1.9
5-265 Ma	76	28	31	14.7 +1.3 / -3.3	6.3 +3.5 / -2.7
5-23 Ma	27	12	32.5	15.3726	6.17895
24-84 Ma	17	5	40	13.8777	7.48869
80-118 Ma	11	3	24	10.3	6.825
126-183 Ma	10	4	58	11	4.25
200-265 Ma	11	4	25	14.35	6.6
271-321 Ma	7	4	42.5	9.1	2.25
0.5-1.5 Ga	8	7	31	12.3	2.65
1.5-2.9 Ga	8	3	63	7.9	2.7
For individual localites and references see individual worksheets

## Sheet: 0-5 Ma
LocalityID	N	Maglat	S
McMurdo	94	-72.6509	24.9755
Deception‚ Island‚ (Antarctica)	35	-63.4455	12.4369		Tauxe, L., D. Heslop, and S. A. Gilder (2024), Assessing Paleosecular Variation Averaging and Correcting Paleomagnetic Inclination Shallowing, Journal of Geophysical Research: Solid Earth, 129(8), e2024JB029502, doi:https://doi.org/10.1029/2024JB029502.
Patagonia‚ (Argentina)	48	-49.9586	19.5044
Newer‚ Volcanics,‚ Victoria‚ (Australia)	22	-37.0832	13.3979
Andean‚ Southern‚ Volcanic‚ Zone‚ (Argentina)	29	-36.1872	14.8401
Caviahue,‚ Copahue	24	-32.6359	15.0453
Poike‚ Volcano‚ (Easter‚ Island)	27	-25.9501	11.4473
Society‚ Islands‚ (French‚ Polynesia)	69	-19.534	13.6995
Java‚ Islands‚ (Indonesia)	41	-9.52116	13.0437
Ecuadorian‚ volcanoes‚ (Ecuador)	30	-3.90658	13.1873
Loiyangalani‚ (Kenya)	51	-1.01964	9.43699
San‚ Cristobal‚ (Galapagos)	53	-0.757313	7.92153
Colombia	33	-0.667422	14.6538
Ruiz-Tolima‚ Volcanic‚ Chain‚ (Colombia)	35	1.42911	11.8604
Central‚ American‚ Volcanic‚ Arc‚ (Costa‚ Rica)	25	6.98901	15.2077
La‚ Guadeloupe‚ (French‚ West‚ Indies)	21	15.9635	9.48744
Michoacan-Guanajuaro‚ (Mexico)	50	17.0973	14.1765
Hawaii‚ (USA)	51	17.5959	10.7116
Jorullo‚ (Mexico)	30	18.876	7.86644
Trans-Mexican‚ Volcanic‚ Belt‚ (Mexico)	63	19.1136	10.2075
Eastern‚ Trans-Mexican‚ Volcanic‚ Belt‚ (Mexico)	26	22.9543	14.2491
El‚ Hierro‚ (Spain)	20	23.0052	10.4514
Canary‚ Islands‚ (Spain)	32	25.1712	9.80703
La‚ Palma,‚ Canary‚ Islands‚ (Spain)	22	25.2107	15.4141
Golan‚ Heights‚ plateau‚ (Israel)	70	28.407	15.2395
San‚ Francisco‚ Volcanics‚ (USA)	27	32.3426	14.8872
Ontake‚ Volcano‚ (Japan)	44	33.2405	13.4165
Azores‚ (Portugal)	38	34.2059	13.1785
Boring‚ volcanic‚ field	106	39.7468	16.3189
Georgian‚ Plio-Quaternary‚ Volcanic‚ Provinces‚ (Georgia)	36	40.8329	19.2537
Snake‚ River‚ (USA)	21	41.6575	16.608
South‚ Harghita‚ Mountains‚ (Romania)	67	45.1861	25.8558
North‚ Harguita‚ (East‚ Carpathians)	80	46.532	15.6146
Persani‚ Mountains‚ (Romania)	20	49.1863	14.0678
British‚ Columbia‚ (Canada)	31	55.0876	16.5361
Nunivak	55	63.1046	18.1153
Jokuldalur‚ (Iceland)	39	64.4645	19.8801
Laki‚ and‚ Eldgjo‚ (Iceland)	23	65.1227	12.7883
Fljotsdalur‚ (Iceland)	45	66.901	19.2734
Jan‚ Mayen‚ (Norway)	21	72.2648	23.6676

## Sheet: 5-23 Ma
LocalityID	N	Maglat	S
40	21	-44.0775	19.4854
44	27	-43.5783	21.6482		Engbers, Y. A., R. K. Bono, and A. J. Biggin (2022), PSVM: A global database for the Miocene indicating elevated paleosecular variation relative to the last 10 Myrs, Geophys J Int, 23, e2022GC010480.
39	28	-35.8195	30.9764
42	46	-35.2807	17.3499
35	20	-19.2949	16.2912
36	37	-12.7482	20.0928
33	38	-3.14736	11.0761
31	21	-3.09339	26.001
29	32	3.76396	14.9638
28	34	8.09639	15.7815
22	86	10.8363	29.2175
25	37	16.0559	9.5971
27	22	21.6468	20.4596
20	24	22.0663	14.6724
19	28	23.8986	14.9038
23	30	24.5614	13.5222
18	154	30.8143	16.9468
17	32	31.0972	19.5767
15	29	32.7059	21.4309
21	54	33.0625	33.8015
10	29	38.0924	18.1192
9	20	38.327	9.58333
8	81	38.9144	18.7863
6	82	43.4211	18.9668
5	27	44.851	20.0491
4	31	46.1929	22.7942
1	52	62.0776	26.2949

## Sheet: 24-84 Ma
LocalityID	N	Maglat	S
35	41	0.513848	13.8777
5	196	1.12177	15.4181		Engbers, Y. A., D. Thallner, R. K. Bono, C. J. Sprain, M. J. Murray, K. Bristol, B. Handford, T. Torsvik, and A. J. Biggin (2024), A Global Paleosecular Variation Database for the Paleogene: Stationary Secular Variation Behavior Since the Triassic?, Geochemistry, Geophysics, Geosystems, 25(6), e2023GC011203, doi:https://doi.org/10.1029/2023GC011203.
28	40	17.2023	5.7625
43	24	21.8131	19.4218
6	21	26.0539	9.98626
31	126	30.9606	14.6365
19	37	35.9839	21.5721
32	20	36.9139	21.1268
45	24	-36.9474	9.62197
42	24	40.52	15.8879
11	71	41.7453	20.0757
3	71	-41.7506	22.1928
41	29	43.8455	22.5408
37	37	47.1672	13.9355
40	227	-50.5707	19.0807
29	100	68.2202	32.5577
30	23	-70.4602	10.3856

## Sheet: 80-118 Ma
LocalityID	N	Maglat	S
NPW17-22	66	-44.9	11
NPW17-36	43	-41.1	12.8		Doubrovine, P. V., T. Veikkolainen, L. Pesonen, E. Piispa, S. Ots, A. V. Smirnov, E. V. Kulakov, and A. J. Biggin (2019), Latitude dependence of geomagnetic paleosecular variation and its relation to the frequency of magnetic reversals: Observations from the Cretaceous and Jurassic, Geochem Geophy Geosy, 20, 1240-1279, doi:10.1029/2018GC007863.
NPW17-53	24	-10	8.3
NPW17-38	21	24.5	10.3
NPW17-24	52	29.8	17.4
NPW17-61	31	39.5	9.9
NPW17-31	21	44.5	15.3
NPW17-69	54	45.3	16.6
NPW17-71	26	45.3	13.1
NPW17-25	33	49.6	15.9
NPW17-29	37	71.9	20.8

## Sheet: 126-183 Ma
LocalityID	N	Maglat	S
NPW17-03	21	-68.3	14.1
NPW17-14	26	-48.5	16.8
NPW17-02	23	-41.6	13.3		Doubrovine, P. V., T. Veikkolainen, L. Pesonen, E. Piispa, S. Ots, A. V. Smirnov, E. V. Kulakov, and A. J. Biggin (2019), Latitude dependence of geomagnetic paleosecular variation and its relation to the frequency of magnetic reversals: Observations from the Cretaceous and Jurassic, Geochem Geophy Geosy, 20, 1240-1279, doi:10.1029/2018GC007863.
NPW17-47	98	-34.2	13.2
NPW17-10	65	-25.1	14.7
NPW17-12	558	-23.4	11.6
NPW17-06	20	-21	10.4
NPW17-16	51	19.3	7.4
NPW17-59	23	36.3	11.8
NPW17-07	35	40	17.5

## Sheet: 200-265 Ma
LocalityID	N	Maglat	S
PT21	41	-47.5	12.2
PT09	40	-42.5	14.8
PT20	40	-40.7	11.9		Handford, B. T., A. J. Biggin, M. M. Haldan, and C. G. Langereis (2021), Analysing Triassic and Permian Geomagnetic Palaeosecular Variation and the Implications for Ancient Field Morphology, Geochem Geophy Geosy, 22, e2021GC009930.
PT04	20	19.9	16.1
PT01	28	23.6	12.6
PT07	22	23.9	10.6
PT12	63	24.9	20.3
PT18	42	57.1	15.6
PT02	241	61	25.2
PT19	24	62.7	17
PT17	76	72.1	14.1

## Sheet: 271-321 Ma
LocalityID	N	Maglat	S
K09	49	-62.8	26.2
K14	23	-3	8.9		Handford, B. T., A. J. Biggin, M. M. Haldan, and C. G. Langereis (2021), Analysing Triassic and Permian Geomagnetic Palaeosecular Variation and the Implications for Ancient Field Morphology, Geochem Geophy Geosy, 22, e2021GC009930.
K04	48	20.2	9.3
K03	37	23	5.6
K05	55	23	9.7
K12	20	30.7	9.6
K01	88	37.1	9.6

## Sheet: 0.5-1.5 Ga
LocalityID	N	Maglat	S
80002	37	0.9	10.8
80008	27	4.5	13		Veikkolainen, T., and L. J. Pesonen (2014), Palaeosecular variation, field reversals and the stability of the geodynamo in the Precambrian, Geophys J Int, 199(3), 1515-1526, doi:10.1093/Gji/Ggu348.
80007	28	16.9	13.7
80004	31	19	12.3
80006	29	26.3	16.7
80001	43	27	7.9
80003	33	27.7	11.1
80005	29	50.8	19

## Sheet: 1.5-2.9 Ga
LocalityID	N	Maglat	S
90001	123	8.8	9.8
90006	23	10.2	6.2		Veikkolainen, T., and L. J. Pesonen (2014), Palaeosecular variation, field reversals and the stability of the geodynamo in the Precambrian, Geophys J Int, 199(3), 1515-1526, doi:10.1093/Gji/Ggu348.
90002	63	13.9	7.9
90007	20	43.6	14.4
90004	46	51	17.7
90005	24	56	16.1
90008	20	56.2	16.8
90003	57	72.2	18.4

[truncated: 1 more sheets: 5-264 Ma]
