# Supplementary material for: Mantle heterogeneity influenced Earth’s ancient magnetic field
Source: Nat Geosci. 2026 Feb 3;19(3):345–52. doi: 10.1038/s41561-025-01910-1 (PMC12982131; doi:10.1038/s41561-025-01910-1)
Supplement: Supplementary file 3 — Plotted PSV outputs/data and time-averaged Gauss coefficients. [file 41561_2025_1910_MOESM3_ESM.xlsx]

## Sheet: a
Magnetic Lat	S
-83.8078	15.6358
-72.729	13.642
-62.0859	12.4285
-51.1346	11.7755
-42.1601	14.9198
-32.6078	14.6789
-23.0356	15.4898
-13.7724	15.0107
-4.60271	13.5778
3.60409	13.3821
12.3861	11.7451
21.8723	11.4302
31.3104	12.5381
40.5616	11.6848
49.9855	12.6003
60.8906	11.8726
69.308	13.9272
80.6312	14.9053
-84.1848	14.6298
-72.7467	12.709
-64.0017	12.7024
-54.2541	13.4507
-46.914	14.5159
-38.0208	15.2451
-28.0651	15.4945
-19.4793	14.6007
-8.88834	13.9291
1.99964	13.7297
10.1923	13.3282
18.7445	12.8349
28.7324	11.49
38.6145	11.1358
48.9119	12.0919
59.036	11.7603
68.1708	14.3221
79.8008	14.4221
-82.4696	15.4725
-73.7939	13.4787
-64.6387	12.6272
-54.5922	13.1368
-48.2861	13.1792
-40.6752	13.9827
-31.3007	14.3174
-22.5249	14.0249
-12.527	13.3326
-2.28709	13.0781
8.00148	11.2546
17.4345	12.3727
27.778	11.8483
38.1281	11.6298
48.404	13.0272
59.1772	13.3671
69.2043	13.6517
81.9254	13.0491
-82.5599	15.1185
-72.0272	13.1428
-63.252	12.2754
-55.7867	13.1233
-47.5278	13.0975
-39.2637	13.7894
-30.5935	14.4136
-20.5793	13.1293
-11.271	12.6054
-1.82252	12.5405
8.47086	11.2394
18.5533	10.8249
28.7549	10.8032
40.3434	10.8966
49.5735	11.6206
59.7514	12.4891
70.9902	12.596
80.9043	14.2041
-82.1766	14.7202
-72.2103	13.9714
-63.6077	13.7617
-54.1752	12.346
-45.4517	13.0113
-37.226	11.5785
-28.386	11.7372
-18.8117	10.635
-8.62746	10.4563
0.226229	10.0559
10.4222	9.50034
20.941	9.37385
31.3445	9.27008
40.1834	10.8339
50.8554	11.4872
61.1459	12.5781
71.5699	13.4195
82.0306	13.7878
-81.8481	14.1707
-73.1997	13.4812
-62.8669	13.4026
-53.9283	13.5792
-45.2043	12.912
-36.6734	11.1289
-27.074	11.0891
-17.8512	10.3196
-8.84479	8.32266
1.13173	8.13451
11.4702	8.01445
20.9668	8.72268
31.7824	8.71592
41.4797	9.51068
51.8904	10.6459
62.5516	12.4251
73.6285	12.3319
83.7254	14.0789
-83.5657	14.4144
-72.2486	13.5444
-62.9816	13.814
-54.299	13.3162
-46.3904	12.72
-37.6963	11.8386
-27.057	10.3707
-18.2964	9.58236
-7.49888	8.81815
1.29244	7.17313
11.6272	7.44954
21.242	7.78666
31.666	8.91679
41.9971	9.3841
52.3797	11.2436
63.9737	11.5235
74.3271	12.8946
83.7621	14.5609
-82.7749	14.8408
-74.3735	13.4405
-64.2133	13.2985
-54.6978	13.1824
-46.3049	12.2998
-37.4499	11.4205
-26.2203	10.6861
-16.6024	9.32572
-7.17968	8.43028
1.97777	8.36908
12.0984	8.56081
22.2142	9.34533
32.5214	9.98594
42.4172	10.2838
53.281	10.8627
64.6467	11.9394
76.3763	12.9403
85.6235	14.167
-84.234	14.7392
-73.6071	14.5006
-64.8946	14.1266
-54.8531	13.8252
-43.7381	12.6307
-36.3213	13.0565
-26.1854	12.07
-15.132	10.8923
-5.72339	10.1417
4.28348	10.5192
13.7139	9.99797
23.488	9.47544
34.2957	9.80786
44.3375	10.7478
55.0672	11.1977
64.9589	13.2575
76.9019	13.823
87.3484	14.3534
-84.4493	14.4439
-74.9414	14.3862
-64.0537	13.568
-53.9559	13.0361
-43.4172	12.4217
-33.9344	11.4082
-23.7165	11.9915
-13.6376	11.0947
-4.01122	10.6179
5.61686	10.5477
16.221	10.9677
25.6293	10.9785
35.2965	11.2591
45.3029	11.5199
55.7889	13.1486
66.1836	13.3104
77.4465	13.4313
88.4276	14.1325
-85.8371	14.5545
-75.3695	15.0244
-63.7494	14.5658
-53.3123	14.1262
-44.0627	13.4614
-33.14	12.9156
-23.4001	12.099
-13.4477	11.1141
-3.80311	12.4276
6.61498	12.8033
14.8895	12.2168
25.1036	12.5672
33.6499	13.3742
44.2449	12.9663
54.9019	12.7209
66.6707	13.0296
77.3676	14.6744
88.1661	14.2915
-86.5201	14.256
-74.1647	14.005
-63.2293	13.0007
-52.2176	12.6572
-41.9921	11.4251
-31.7814	11.7211
-22.5891	10.8008
-12.4546	11.2815
-4.51519	11.383
5.41723	11.9144
14.5313	12.4679
24.3992	13.8221
32.6871	12.9732
42.5454	13.0174
52.448	13.7395
64.1805	14.7348
76.5589	14.1158
87.7799	14.5938
-85.8999	14.8111
-74.3215	14.1941
-63.787	12.3633
-51.8411	11.7007
-41.2242	10.9595
-30.9871	10.2312
-21.7973	10.0148
-11.795	11.1908
-2.93971	11.6888
6.82894	13.2245
14.7809	13.3141
22.4462	12.6322
31.4537	14.4271
42.5229	15.097
51.8261	15.1332
63.4421	14.5316
74.2843	16.0509
86.6279	14.7689
-85.365	15.238
-74.9046	13.1865
-63.0919	12.221
-51.0729	11.437
-40.0261	10.3014
-29.9667	10.7984
-20.5175	12.5412
-11.058	11.7467
-1.72464	14.2994
7.65967	12.4844
16.3573	14.8988
23.8828	15.2601
31.853	13.4991
42.1698	15.4411
52.0409	14.8224
63.3034	12.0428
73.7042	14.8526
83.5406	15.5269
-86.4021	15.2502
-75.8483	13.1303
-63.02	12.6148
-50.8422	11.3838
-39.8915	11.138
-30.0478	11.6734
-20.0679	11.2806
-10.001	12.2168
-0.638714	13.0024
8.46819	14.7227
17.555	12.4665
25.6391	15.479
32.7281	14.2128
43.6707	13.9134
52.5421	14.0287
64.5914	13.0835
73.9882	15.6279
83.3045	14.2905
-84.9689	15.7099
-74.0825	13.911
-62.9988	11.0443
-51.6934	11.1288
-39.9725	11.318
-29.6269	10.1828
-20.0078	11.3633
-11.709	13.3733
-1.42066	13.4912
8.45177	12.3432
17.1766	13.3474
25.171	14.182
35.3639	14.6206
45.0475	14.4056
53.5154	14.6271
64.4138	12.7895
73.252	14.7848
82.6056	14.9002
-84.8244	15.0115
-74.2925	13.9462
-62.7183	12.9319
-51.5458	10.1492
-40.2147	9.68091
-28.8314	10.6279
-19.3149	12.527
-9.88418	12.5354
-1.22909	12.9956
8.03903	12.8145
17.0621	12.4773
25.6312	12.9423
34.9668	12.9754
43.6601	13.9252
53.585	13.7391
61.8576	14.6685
72.1755	14.1123
82.8127	13.1554
-84.5217	15.1678
-73.0479	14.3121
-61.8609	12.8645
-50.4969	11.7032
-39.3285	12.5152
-29.4175	13.5172
-20.4294	14.1664
-11.0765	14.3878
-2.16848	14.4126
7.12811	12.4049
15.6372	11.6822
24.538	11.4634
33.46	12.3467
43.0493	12.4628
51.0664	11.7956
61.36	11.9985
71.2784	13.2966
80.2279	14.2584

## Sheet: b
Magnetic Lat	S
-81.4175	11.7885
-70.8771	12.5768
-62.8297	10.6169
-53.5604	10.3928
-45.3442	9.98912
-36.9935	10.6301
-29.2351	10.0919
-20.5136	10.4436
-10.6265	9.67988
-1.56147	9.51723
8.22189	9.04343
18.2142	8.52378
28.2852	7.90752
39.0511	8.08363
50.0332	8.1111
61.4262	8.25194
72.0392	9.2181
83.1552	10.1445
-81.3762	12.2663
-73.8951	11.419
-64.5042	10.6709
-55.2399	10.4436
-47.3182	9.99533
-39.0521	10.8936
-30.9574	11.0943
-21.3389	11.205
-12.1081	11.2664
-2.02342	10.4855
6.94004	9.93941
16.5972	9.34289
26.2251	9.35626
37.443	9.05486
48.4576	9.81315
59.4761	9.60453
71.2807	9.16932
82.4498	10.3144
-83.5563	11.5037
-74.2998	12.7088
-66.3695	11.4133
-56.6501	10.9142
-48.485	10.9033
-39.8635	11.2288
-30.3955	11.4241
-21.1346	11.5249
-11.6127	11.9049
-1.83997	11.7347
7.86863	11.14
18.0857	9.80898
26.8417	9.96961
36.6854	9.91323
48.5268	9.77653
59.8787	9.65465
71.2344	10.5041
82.394	10.5307
-85.6735	11.6451
-76.6631	12.1678
-66.2656	12.9945
-56.884	11.8925
-47.4416	11.9788
-38.3553	11.614
-28.9363	11.7019
-18.9415	11.2992
-9.37878	12.2702
-0.235172	12.3999
10.0158	11.1646
19.154	9.91955
28.6786	9.82007
37.8596	10.7291
49.002	10.73
60.8346	9.48322
71.6999	9.89538
83.5413	9.46802
-87.2912	12.2251
-78.2085	12.1512
-68.0928	11.7715
-57.5366	12.4826
-47.3199	11.6408
-37.5677	10.6805
-27.6876	11.4225
-17.5181	11.3281
-7.80668	10.2684
3.08106	10.4538
12.7006	10.1368
21.7604	10.0615
31.4015	9.85765
41.7614	9.79523
51.4463	10.0219
61.6263	9.86981
72.8654	9.71137
83.5585	9.88354
-88.5763	12.4071
-79.4085	12.0532
-68.2533	11.9055
-57.8602	11.7933
-46.5818	10.2798
-36.4924	10.341
-26.4135	9.43118
-16.4925	8.91958
-6.74004	9.31046
2.98945	9.33633
12.6477	9.35277
22.8063	8.45114
32.4261	8.77217
42.5899	8.44057
52.3247	8.65921
62.7879	10.266
73.4302	9.44949
83.8772	9.71873
-89.5677	11.5177
-79.6938	12.1445
-67.9021	11.392
-56.6597	10.2029
-47.4316	10.2374
-37.0174	9.2058
-26.882	8.4144
-17.2758	7.6951
-7.88443	7.61927
2.41449	7.46564
12.3886	7.81569
22.1293	7.66427
32.0924	7.65107
42.0566	8.01125
52.6612	8.40925
63.1697	9.15455
74.4757	9.31852
84.2391	10.2502
-87.7873	12.4025
-79.1403	12.0226
-68.4976	11.3909
-57.5447	10.8128
-46.5051	9.96112
-36.8897	8.54197
-26.6621	7.32828
-17.6063	7.03004
-7.65741	7.18219
1.68633	6.81441
11.9414	7.12917
21.319	7.20853
31.7428	7.9693
42.0552	8.49545
52.2176	8.62561
64.1652	9.68964
74.4224	10.1014
85.2927	10.2418
-85.2912	11.6096
-77.4902	11.9527
-66.5421	11.4673
-56.6725	10.9925
-46.1733	11.1432
-35.977	9.38239
-25.2615	8.218
-16.0002	7.36716
-6.59399	7.66192
3.26945	7.78924
12.5351	8.13867
22.4064	8.02511
32.7398	8.00741
43.4147	8.83839
53.4981	9.30872
63.7557	9.60117
75.2791	11.6801
85.9842	10.3075
-83.8819	11.2981
-75.6155	10.85
-65.2738	11.9724
-55.6394	11.886
-45.3924	11.7764
-35.3856	10.3699
-25.2617	8.96874
-15.9756	8.90998
-5.54818	8.40221
3.95773	8.40445
13.8298	8.85787
23.4191	8.54743
33.4223	8.76206
44.5765	9.70132
54.5676	10.2172
64.5911	9.84007
74.5773	10.2438
85.4504	10.7194
-82.4311	11.2911
-73.3382	11.7455
-63.6462	11.8201
-53.8643	11.9609
-44.6451	12.2901
-35.179	10.9774
-24.8918	10.6939
-15.4299	9.83921
-5.06442	9.31818
4.53963	9.17665
14.2022	9.09415
24.4398	9.19207
34.3333	9.31576
44.9701	10.0024
55.3683	10.7422
64.7019	10.6503
75.0163	11.0143
85.6393	11.1029
-81.0029	11.4205
-71.3287	10.4561
-61.6739	11.1128
-52.805	12.1122
-42.5631	12.6493
-33.75	12.3856
-23.108	12.5674
-14.3545	10.9818
-3.95848	10.2257
6.00472	10.2994
14.8489	10.1301
25.2277	9.91877
35.1614	10.1336
44.845	11.2112
55.7494	11.3397
65.3311	11.338
76.6109	11.8021
85.8627	10.5265
-79.94	11.3092
-69.7109	11.3623
-60.1777	10.3894
-50.4362	11.5086
-40.3236	11.3579
-32.1878	13.3534
-22.0158	12.4827
-13.0109	11.8958
-3.2764	11.3585
7.46901	11.3066
16.8766	10.7617
26.5882	11.6113
35.7887	11.1259
45.0473	11.3371
56.0733	11.022
65.2848	11.4361
75.1678	10.3955
85.8493	10.6083
-78.9116	11.2015
-68.4675	10.711
-58.5522	9.88384
-49.6617	11.4556
-41.23	12.6063
-31.9885	11.7839
-22.7251	11.3661
-13.6796	13.3344
-3.41656	12.1568
6.66311	11.9238
15.7936	11.5511
24.4691	10.8692
34.2571	11.4568
44.0656	11.2962
54.3682	11.539
64.9916	11.5533
75.8676	10.8735
85.7203	10.1052
-78.2323	11.4099
-67.6811	10.7893
-57.6517	10.1222
-47.9802	10.3311
-40.0716	10.8017
-32.672	11.6684
-23.9231	11.5126
-15.5439	11.1153
-6.55977	12.2287
2.58843	12.7097
11.6773	10.9774
21.0646	10.9815
31.8653	10.0564
42.3671	10.2072
52.9588	10.5756
64.4827	9.88757
74.9198	10.6736
85.6466	9.56523
-78.4659	11.0447
-67.9386	10.6123
-57.3974	10.4868
-48.0503	10.0893
-40.2567	10.0709
-33.0181	10.4381
-24.6973	11.1951
-17.9583	10.5445
-8.49449	11.8474
0.978584	10.8007
9.85766	10.5693
20.2597	9.67117
30.0318	9.4315
41.705	8.96156
52.8493	8.39425
63.3785	8.40045
74.6299	8.76625
84.8474	10.3186
-77.7819	11.7186
-67.7186	11.5741
-57.8427	10.963
-49.0687	10.6525
-41.0478	10.2576
-32.6972	10.6229
-25.1102	10.877
-17.882	10.591
-8.54321	8.95783
0.51605	10.1015
10.3215	9.0005
20.9065	8.15107
31.0741	8.17347
41.411	7.47222
53.3583	7.72625
63.8423	7.40128
73.4914	9.46203
83.487	10.3672
-79.7716	11.4474
-69.1426	11.7287
-59.7758	11.1607
-51.4606	10.1106
-42.9449	10.0724
-35.1992	10.7388
-26.0598	10.0519
-18.014	10.2503
-8.61187	9.52969
0.771546	8.84116
9.9857	8.57406
20.3109	7.52909
30.5538	7.32275
41.376	7.69884
52.2741	7.44319
63.6508	8.04596
73.1729	8.25578
83.0771	10.3764

## Sheet: c
Magnetic Lat	S	low95	high95
-36.1872	14.8401	3.73096	3.27033
34.2059	13.1785	2.19384	2.23146
39.7468	16.3189	1.5386	1.47001
55.0876	16.5361	3.29482	3.12752
25.1712	9.80703	1.57369	1.52535
-32.6359	15.0453	3.33697	3.17744
6.98901	15.2077	2.87251	2.65245
-0.667422	14.6538	2.93416	2.70017
-63.4455	12.4369	2.4586	2.25171
22.9543	14.2491	2.74102	2.56902
-3.90658	13.1873	2.20019	2.01822
23.0052	10.4514	3.47494	3.13165
66.901	19.2734	3.38777	3.13383
40.8329	19.2537	2.87724	2.79518
28.407	15.2395	1.67752	1.53689
17.5959	10.7116	1.82441	1.72047
72.2648	23.6676	4.90139	4.51715
-9.52116	13.0437	2.10216	1.91112
64.4645	19.8801	2.22835	2.14792
18.876	7.86644	2.07606	2.00891
65.1227	12.7883	3.00671	2.87969
15.9635	9.48744	2.57392	2.39274
25.2107	15.4141	2.68871	2.52507
-1.01964	9.43699	1.41778	1.3369
-72.6509	24.9755	2.51292	2.41655
17.0973	14.1765	2.39836	2.2111
-37.0832	13.3979	3.6567	3.45318
46.532	15.6146	1.63954	1.53661
63.1046	18.1153	2.54328	2.38662
33.2405	13.4165	2.07083	1.94005
-49.9586	19.5044	2.56182	2.46928
49.1863	14.0678	2.0455	1.97576
-25.9501	11.4473	3.17323	2.82794
1.42911	11.8604	2.24041	2.13169
-0.757313	7.92153	1.124	0.989881
32.3426	14.8872	3.05658	2.82684
41.6575	16.608	3.13404	2.74819
-19.534	13.6995	2.05936	1.92727
45.1861	25.8558	3.05188	2.87059
19.1136	10.2075	1.54055	1.42512

## Sheet: d
Magnetic Lat	S	low95	high95
62.0776	26.2949	3.12185	2.95603
46.1929	22.7942	3.84906	3.6509
44.851	20.0491	3.36627	3.32636
43.4211	18.9668	1.98142	1.94896
38.9144	18.7863	2.22385	2.07462
38.327	9.58333	3.51298	3.0226
38.0924	18.1192	3.82277	3.53291
32.7059	21.4309	4.22772	4.05401
31.0972	19.5767	4.17761	3.85123
30.8143	16.9468	1.29084	1.28502
23.8986	14.9038	2.90664	2.7654
22.0663	14.6724	3.41311	2.98745
33.0625	33.8015	5.23081	4.87931
10.8363	29.2175	2.71405	2.65953
24.5614	13.5222	1.9145	1.807
16.0559	9.5971	1.71315	1.59195
21.6468	20.4596	4.86142	4.37237
8.09639	15.7815	2.90539	2.67164
3.76396	14.9638	3.00118	2.70289
-3.09339	26.001	6.16861	5.52879
-3.14736	11.0761	2.03416	1.86804
-19.2949	16.2912	3.26802	2.94832
-12.7482	20.0928	3.12594	2.91853
-35.8195	30.9764	6.78159	6.09587
-44.0775	19.4854	3.69172	3.36065
-35.2807	17.3499	2.45352	2.27645
-43.5783	21.6482	5.12232	4.7648

## Sheet: e
Longitude	S
-100	10.7984
-60	10.1828
-20	13.5172
-40	10.6279
80	11.7372
20	15.4945
100	11.0891
120	10.3707
140	10.6861
160	12.07
180	11.9915
-160	12.099
0	15.4898
-140	10.8008
40	14.0249
-120	10.0148
60	13.1293
-100	12.5412
-20	14.1664
-80	11.2806
-60	11.3633
20	14.6007
-40	12.527
80	10.635
120	9.58236
100	10.3196
140	9.32572
160	10.8923
0	15.0107
180	11.0947
-160	11.1141
40	13.3326
-140	11.2815
-120	11.1908
-60	13.3733
60	12.6054
-20	14.3878
-100	11.7467
-80	12.2168
-40	12.5354
20	13.9291
100	8.32266
80	10.4563
120	8.81815
140	8.43028
160	10.1417
0	13.5778
-140	11.383
180	10.6179
-160	12.4276
-120	11.6888
40	13.0781
-20	14.4126
60	12.5405
-100	14.2994
-60	13.4912
-40	12.9956
-80	13.0024
80	10.0559
100	8.13451
120	7.17313
140	8.36908
20	13.7297
0	13.3821
160	10.5192
-140	11.9144
180	10.5477
-160	12.8033
-120	13.2245
-20	12.4049
-100	12.4844
40	11.2546
-40	12.8145
-60	12.3432
-80	14.7227
60	11.2394
20	13.3282
80	9.50034
100	8.01445
120	7.44954
140	8.56081
0	11.7451
160	9.99797
-140	12.4679
-120	13.3141
-160	12.2168
-20	11.6822
180	10.9677
-100	14.8988
-40	12.4773
-60	13.3474
40	12.3727
-80	12.4665
60	10.8249
20	12.8349
80	9.37385
100	8.72268
120	7.78666
0	11.4302
140	9.34533
-120	12.6322
160	9.47544
-100	15.2601
-140	13.8221
-20	11.4634
-160	12.5672
-60	14.182
180	10.9785
-40	12.9423
-80	15.479
40	11.8483
20	11.49
60	10.8032

## Sheet: f
Longitude	S
0	10.0919
60	11.7019
80	11.4225
120	8.4144
140	7.32828
100	9.43118
-20	10.0519
180	8.96874
160	8.218
-40	10.877
-160	10.6939
-60	11.1951
-80	11.5126
-140	12.5674
-100	11.3661
-120	12.4827
20	11.205
40	11.5249
0	10.4436
60	11.2992
-20	10.2503
-60	10.5445
-40	10.591
140	7.03004
80	11.3281
120	7.6951
100	8.91958
160	7.36716
180	8.90998
-80	11.1153
-160	9.83921
-140	10.9818
-100	13.3344
-120	11.8958
20	11.2664
40	11.9049
0	9.67988
60	12.2702
-20	9.52969
-40	8.95783
-60	11.8474
120	7.61927
80	10.2684
140	7.18219
100	9.31046
160	7.66192
-80	12.2287
180	8.40221
-160	9.31818
-140	10.2257
-100	12.1568
-120	11.3585
20	10.4855
40	11.7347
0	9.51723
60	12.3999
-40	10.1015
-20	8.84116
-60	10.8007
140	6.81441
120	7.46564
-80	12.7097
100	9.33633
80	10.4538
160	7.78924
180	8.40445
-160	9.17665
-140	10.2994
-100	11.9238
20	9.93941
-120	11.3066
40	11.14
0	9.04343
-60	10.5693
-20	8.57406
60	11.1646
-40	9.0005
-80	10.9774
140	7.12917
120	7.81569
160	8.13867
100	9.35277
80	10.1368
180	8.85787
-160	9.09415
-140	10.1301
-100	11.5511
20	9.34289
-120	10.7617
40	9.80898
0	8.52378
60	9.91955
-60	9.67117
-20	7.52909
-40	8.15107
-80	10.9815
140	7.20853
80	10.0615
120	7.66427
160	8.02511
100	8.45114
180	8.54743
-160	9.19207
-100	10.8692
-140	9.91877
20	9.35626
-120	11.6113
40	9.96961
0	7.90752
60	9.82007

## Sheet: g
Longitude	S	low95	high95
-109.33	11.4473	3.17323	2.82794
-151.226	13.6995	2.05936	1.92727
112.186	13.0437	2.10216	1.91112
-78.2626	13.1873	2.20019	2.01822
37.2903	9.43699	1.41778	1.3369
-90.0104	7.92153	1.124	0.989881
-77.3006	14.6538	2.93416	2.70017
-75.3691	11.8604	2.24041	2.13169
-84.4272	15.2077	2.87251	2.65245
-61.6857	9.48744	2.57392	2.39274
-101.34	14.1765	2.39836	2.2111
-157.067	10.7116	1.82441	1.72047
-101.558	7.86644	2.07606	2.00891
-101.395	10.2075	1.54055	1.42512
-99.577	14.2491	2.74102	2.56902
-18	10.4514	3.47494	3.13165
-16.1112	9.80703	1.57369	1.52535
-17.8869	15.4141	2.68871	2.52507
35.7492	15.2395	1.67752	1.53689

## Sheet: h
Longitude	S	low95	high95
-68.7	16.2912	3.26802	2.94832
-5.631	20.0928	3.12594	2.91853
6.632	11.0761	2.03416	1.86804
10.03	26.001	6.16861	5.52879
39.295	14.9638	3.00118	2.70289
-89.917	15.7815	2.90539	2.67164
-15.45	29.2175	2.71405	2.65953
-98.515	9.5971	1.71315	1.59195
-91.052	20.4596	4.86142	4.37237
-16.686	14.6724	3.41311	2.98745
-13.445	14.9038	2.90664	2.7654
-101.859	13.5222	1.9145	1.807

## Sheet: i
Gauss Coeffs
-19699.9
168.745
856.16
-438.587
484.756
-113.708
11.6336
492.336
-619.79
175.308
-357.964
-61.595
-20.6519
81.4323
159.794
3.92867
-13.7145
200.262
52.9055
-41.7821
91.5672
5.46749
-143.081
6.51971

## Sheet: j
Gauss Coeffs
-26153.5
683.843
1213.39
-1122.9
722.465
-524.074
394.712
12.6982
-654.531
-358.315
236.213
-106.487
-57.3324
-131.651
263.856
252.71
-85.7831
-27.4744
-12.3381
170.287
-94.6904
91.2971
-60.9466
152.087

[truncated: 6 more sheets: k, l, m, n, o, p]
