# Supplementary material for: Mantle heterogeneity influenced Earth’s ancient magnetic field
Source: Nat Geosci. 2026 Feb 3;19(3):345–52. doi: 10.1038/s41561-025-01910-1 (PMC12982131; doi:10.1038/s41561-025-01910-1)
Supplement: Supplementary file 4 — Plotted PSV outputs and time-averaged Gauss coefficients. [file 41561_2025_1910_MOESM4_ESM.xlsx]

## Sheet: a
Magnetic Latitude	S
-84.3398	16.0581
-73.6131	14.239
-61.4138	13.1059
-50.1025	10.6332
-40.4163	10.0463
-30.601	8.79702
-21.2908	8.55513
-12.808	7.92978
-4.3678	7.60849
3.87041	7.45296
12.9334	8.05395
21.2673	8.15145
30.5695	8.87547
40.5244	9.48165
50.442	11.2747
61.6297	12.3487
72.8457	14.6658
84.164	15.2755
-84.7577	15.4435
-73.6	14.5395
-61.48	12.7976
-50.6974	11.0439
-40.7372	9.82948
-30.7071	8.93361
-21.5623	8.56583
-12.8319	7.64517
-4.0827	7.7708
4.08475	7.80216
12.9583	7.78765
21.7156	8.23624
30.7905	8.95299
40.0173	9.72063
50.0628	10.9214
61.1625	12.8039
73.459	13.9052
84.027	15.3265
-84.9778	15.5838
-73.238	14.5399
-61.7077	13.0559
-50.3515	10.9751
-40.0569	9.19139
-30.5031	9.1395
-21.4023	8.34276
-12.9736	8.02574
-4.24052	8.03714
3.9848	7.97618
13.1374	7.61064
21.7333	8.29021
30.4122	8.73042
40.4548	9.79961
50.7439	10.833
61.4793	12.3152
73.0012	14.0837
84.8459	15.439
-84.5713	15.734
-74.1383	14.39
-62.0914	12.9056
-50.9872	11.0771
-40.1447	9.90305
-30.9852	8.94601
-21.8549	8.31616
-13.0031	7.92845
-4.54385	7.74874
4.83987	7.6964
13.133	8.16724
22.3026	8.12178
31.216	8.66219
40.5708	9.41933
51.2335	10.9396
62.1093	12.4807
73.7956	14.2935
85.2517	14.8268
-84.9133	15.5135
-73.4727	14.5837
-62.4723	12.6159
-50.5021	11.0695
-40.1164	9.27378
-31.1335	8.68854
-22.0646	8.35542
-12.7429	7.76223
-4.1434	7.79352
4.5229	7.62271
13.3344	7.57514
22.2324	7.93575
31.0123	8.88892
40.5506	9.64238
50.5366	10.8855
61.8338	11.8183
74.4115	14.3137
84.4152	15.5337
-85.3788	15.6711
-74.6659	14.7195
-62.0605	12.6869
-50.3901	11.2922
-40.5465	10.0817
-30.7506	8.85411
-21.5933	8.16646
-12.6448	7.6897
-3.98423	7.5949
4.34854	7.57868
13.0267	7.89557
21.9918	7.80273
30.8935	8.68421
40.4591	9.76627
50.3794	10.7135
62.6221	12.6284
73.5233	13.8249
84.9152	14.8184
-84.7445	15.2431
-74.1422	13.8419
-63.1353	13.3078
-50.7564	11.2944
-40.2984	10.1731
-31.1435	8.60751
-21.7309	8.76416
-12.9352	7.80385
-4.59971	7.53778
4.38595	7.6361
13.3546	7.99628
21.9318	7.93258
31.2201	8.87414
40.1836	9.73927
51.0397	10.8166
61.8719	12.1096
73.6779	14.2051
85.1819	15.1268
-85.4559	15.7901
-73.3225	14.0669
-62.7388	13.0621
-50.7756	10.9184
-40.5121	9.81936
-30.6221	8.5659
-21.8634	8.18336
-12.8852	7.714
-4.57988	7.66603
4.05689	7.24108
13.1432	7.89835
21.6719	8.14947
30.9618	8.62087
40.8171	10.0184
50.6777	10.8964
62.0256	12.7958
73.6349	13.8954
84.5761	15.4761
-84.6132	15.4591
-73.5763	14.5454
-62.2273	12.7821
-51.2559	11.1099
-40.4569	10.0697
-31.3961	8.79347
-22.1986	8.52581
-13.1175	8.01756
-4.25521	7.51477
3.9525	7.38865
12.9125	7.65957
21.6772	7.94782
31.4307	9.02814
40.5813	9.78378
50.4542	10.323
61.5855	12.4092
74.2398	13.954
85.0331	15.1824
-84.4832	14.863
-73.4667	14.7039
-61.7398	12.4078
-50.0891	11.0189
-40.3222	9.74339
-31.4865	9.21843
-22.0056	7.46877
-13.2282	7.91389
-4.75667	7.43828
4.58736	7.76608
12.936	7.81551
21.8122	7.97721
30.9564	8.53301
40.3441	9.45949
51.3583	11.143
61.8016	12.5165
73.4274	14.13
85.0393	14.8903
-84.5307	15.6637
-73.6336	14.7642
-61.1251	12.6916
-51.1754	11.5304
-40.8718	9.51122
-30.887	8.83132
-21.7606	8.21845
-12.8253	7.9616
-4.39131	7.34727
4.27245	7.43592
13.0157	7.49936
21.8728	7.93972
30.9448	8.51871
40.6223	9.57654
50.7415	10.84
62.3601	12.5915
74.3505	15.1405
83.8378	15.8847
-84.42	15.8515
-73.1991	14.4464
-61.917	13.0576
-50.247	11.2756
-39.8344	10.0472
-30.5138	8.87999
-22.0573	8.54103
-13.2575	7.81309
-3.96479	7.4261
4.17427	7.90026
13.0054	7.83057
22.2691	8.26868
31.1881	8.78369
40.7416	9.63108
50.615	10.8573
61.9168	12.6443
73.2605	14.1434
84.838	15.1663
-83.5348	16.1187
-73.8723	14.8534
-61.4691	13.1282
-50.4472	11.287
-40.3923	10.0151
-30.9411	8.58916
-21.4703	7.96316
-12.8289	7.71695
-4.08737	7.49034
4.60622	7.51923
13.2221	7.73238
22.2224	8.05521
30.8176	8.44206
40.9497	9.88602
51.1938	11.3732
61.7834	12.5987
72.8994	14.2283
84.3224	15.0563
-83.1644	15.487
-73.0048	14.0743
-61.0193	13.2233
-50.671	10.8863
-40.0482	9.51197
-30.775	8.61931
-21.4538	8.31605
-12.6241	7.99237
-3.96815	7.65912
4.32656	7.55224
13.184	8.28364
21.5398	8.7667
31.2257	9.13776
41.0689	10.0161
50.2429	11.4181
62.3238	13.3937
72.4747	14.3367
83.8666	15.0594
-83.6175	15.5417
-71.4203	14.0674
-60.813	12.5516
-49.4873	10.9189
-39.9821	10.0197
-30.5997	8.67919
-21.5263	8.28387
-12.764	7.69328
-3.63892	7.65964
3.96334	7.67057
12.9104	8.06312
22.0231	8.40481
31.3778	8.81395
40.4684	10.1517
50.2493	11.051
61.5246	13.2808
72.4921	14.1678
83.8673	15.2363
-83.1685	15.4749
-71.7768	14.0219
-61.6223	13.161
-49.9744	10.4787
-39.8693	9.80499
-30.4197	8.65697
-21.9912	8.29682
-13.2011	8.04123
-3.80597	7.83921
4.27634	7.5526
12.9093	7.99452
22.0481	8.59363
31.2612	9.0218
40.6555	9.73169
50.3247	11.2023
61.8808	12.7977
73.1577	14.4091
83.8665	14.7968
-83.4165	15.5913
-73.6613	14.1909
-61.5085	12.2328
-49.9784	11.1454
-40.3652	9.84197
-30.8267	8.69032
-21.6354	8.03253
-13.0759	7.74469
-4.30249	7.83291
4.14411	7.92039
12.7311	7.32731
22.0192	8.05082
30.9839	9.13248
40.2152	9.78873
50.6721	10.9861
61.3499	12.4677
74.044	14.0145
84.7566	15.4579
-84.4707	15.5252
-73.695	15.1251
-61.9569	12.5866
-50.1712	11.3476
-40.3993	9.95335
-30.3224	8.52956
-21.6694	8.43442
-13.058	7.7893
-4.10266	7.31944
4.4412	7.37509
12.4273	7.89534
21.4218	8.00032
30.7191	8.8161
40.053	9.56554
50.2227	11.1014
61.5661	12.8967
73.3115	14.0428
84.6632	15.5262

## Sheet: b
Magnetic Latitude	S
-85.9887	18.8095
-74.5927	16.7486
-64.0858	14.8688
-52.4181	12.8865
-41.348	12.1526
-30.344	10.728
-21.224	10.6033
-12.5404	10.946
-4.59297	11.7987
3.75094	11.0492
12.5391	11.5952
21.5806	11.1715
30.1341	12.6491
40.6714	13.1608
53.1627	14.6376
63.7676	16.1198
74.7775	16.9868
84.4291	17.9275
-85.4256	17.8715
-74.1021	17.6686
-64.1834	15.5765
-52.6344	14.0577
-41.4384	12.9916
-30.3394	11.1429
-21.095	11.3503
-12.8982	10.5916
-4.29461	12.0408
3.44802	11.8786
12.8366	11.1981
21.3885	11.9948
30.9295	12.4806
41.1025	13.523
52.3852	14.5925
63.6379	16.2992
75.4171	16.8258
85.1309	18.8745
-85.1086	17.713
-74.7815	17.0573
-63.8015	15.776
-52.1671	14.4425
-40.8302	12.3309
-30.6063	11.1555
-21.6505	10.7529
-12.4268	10.7114
-5.04127	12.0092
3.36688	11.6753
12.3902	11.4089
20.7816	11.824
29.9008	11.6232
40.2152	13.552
52.265	14.5457
63.6684	16.7743
75.5615	16.3277
87.5942	18.397
-84.7422	18.9604
-75.1445	16.4667
-63.701	15.881
-51.5511	14.0388
-40.8125	12.0227
-30.1925	11.268
-20.431	10.7158
-12.6299	11.0236
-3.81368	10.8067
4.09006	10.8868
12.4737	10.7716
21.1642	11.364
30.0999	12.0106
40.6599	13.4698
51.7219	14.0115
64.581	16.6517
75.7924	17.2895
86.5162	18.3731
-87.1413	18.1612
-75.2248	17.961
-63.4525	15.8625
-51.0275	13.9697
-40.8616	12.7243
-29.95	11.5766
-20.5017	11.3496
-12.8093	11.3188
-3.24418	11.1279
4.31284	11.0903
12.7802	11.3416
21.6608	11.4337
30.4062	11.9492
40.8181	12.597
52.0797	14.361
63.6668	16.7896
75.0846	17.3459
85.3456	17.9267
-85.5247	17.8246
-74.9745	17.744
-63.6525	15.97
-52.381	14.1793
-40.8781	12.0662
-30.7537	11.5717
-20.5064	11.4489
-12.0343	11.1791
-3.88191	11.4429
4.26581	11.1606
12.4958	10.9394
21.0191	11.547
30.3502	11.5687
40.7314	12.6524
51.8921	14.4446
63.4478	15.9703
74.6427	16.8919
85.9329	17.8556
-85.2691	18.5065
-74.3362	18.4689
-63.2448	16.7911
-51.5107	13.9727
-40.76	13.1014
-30.7076	11.0876
-21.0813	10.6579
-12.6093	11.3812
-4.10137	11.142
3.32956	11.1254
12.0321	11.3725
21.3456	11.3673
30.7269	11.4772
40.8286	12.5876
51.8357	14.5864
64.0947	16.2245
75.4774	17.5651
85.953	18.6785
-85.5995	18.2296
-75.0875	17.1411
-64.0641	16.0744
-51.9457	14.8494
-41.5786	12.846
-31.1337	12.2839
-21.5649	11.395
-12.8606	11.0609
-4.5333	11.118
3.79114	10.455
12.0967	10.8615
20.6985	11.3039
30.3876	11.4104
40.5303	13.0279
51.9769	14.4761
62.7396	16.184
75.2535	17.0891
85.7892	17.8892
-85.9414	18.2623
-74.8382	17.7315
-62.7087	16.6842
-51.4043	14.34
-40.3504	13.1827
-30.8923	12.3084
-21.3562	12.3762
-12.2156	10.9877
-3.92332	10.5335
3.96695	10.4266
11.4459	11.1753
19.82	10.9504
30.0523	12.0875
41.2152	12.8159
51.2428	14.1954
62.0145	15.7933
74.8967	16.6598
84.5312	18.1539
-84.9574	17.7144
-74.6825	17.4111
-62.8506	16.1399
-52.2866	15.1811
-39.4976	13.0915
-30.2151	12.7042
-21.4372	11.5318
-12.6299	11.1351
-4.62203	11.7961
4.16975	11.8163
11.4099	11.1157
20.4636	11.2706
30.2836	12.374
39.9503	12.9152
51.312	14.1622
62.7947	15.9122
73.3909	17.1015
84.8411	18.1773
-84.8322	18.5923
-75.3587	17.5617
-63.1832	16.295
-51.9977	14.526
-40.5603	13.3743
-29.7477	12.5339
-20.9938	11.2665
-11.3163	11.9869
-4.21812	11.6323
3.30991	11.3275
11.9703	11.5957
20.3289	11.1114
30.116	12.0337
39.9188	12.6453
50.6198	13.453
63.1142	15.6656
73.5655	17.3816
84.1254	17.5681
-84.0352	18.101
-74.1569	17.9483
-62.8302	15.6871
-51.2729	14.2381
-40.4282	13.1018
-29.2415	11.699
-21.5932	11.9207
-11.8552	11.4346
-4.58654	11.5156
3.30273	11.3474
12.1138	12.3256
20.8463	11.5697
28.6587	12.1248
39.827	12.8513
50.6463	13.9906
62.1441	14.963
72.8345	17.6071
83.1763	18.0637
-84.1138	18.3073
-73.7366	17.3203
-62.5084	15.8662
-50.7018	14.0298
-39.2844	13.2867
-29.847	11.8899
-20.6988	10.8849
-11.7522	10.9653
-4.69984	11.427
4.14462	11.7716
11.8339	12.1746
20.4913	12.4994
29.5384	12.4383
39.7718	13.0225
50.7383	14.461
61.9712	16.4277
73.3058	16.6593
83.5412	18.4588
-83.6796	18.6366
-74.5826	17.0464
-61.8796	16.0643
-50.5261	14.3584
-39.4941	12.2967
-29.4806	11.5068
-20.7998	10.8198
-12.6901	10.9608
-4.25396	11.6194
3.50567	11.6521
12.584	11.9763
20.7673	11.602
29.627	12.4235
40.2716	12.6008
50.5466	13.5509
62.6258	15.9422
72.0132	16.8146
83.4562	17.6875
-83.7385	18.3473
-73.5348	16.1925
-63.0856	16.2665
-50.9701	14.2231
-39.6316	12.7058
-29.9062	11.1739
-20.4082	11.3546
-11.852	11.5126
-4.04233	11.67
4.09781	11.1568
12.2581	11.1497
21.2484	11.5418
29.1824	11.8842
39.9389	12.9993
51.0145	13.7189
62.6245	16.0084
73.5727	17.2192
84.0209	18.1817
-83.3231	17.8202
-73.3293	16.93
-63.0462	15.3249
-51.1006	12.967
-40.5812	12.6466
-29.8495	11.9252
-19.9996	11.0903
-12.493	11.5589
-3.83192	10.9884
4.11839	11.0994
12.8682	11.096
20.7261	11.6044
31.1743	11.8611
40.1305	11.8138
50.5321	14.0284
62.7011	16.0035
74.906	17.4652
83.4165	17.9599
-84.988	18.2056
-74.2565	16.8291
-62.1609	14.8655
-51.4094	13.7903
-40.0177	12.1183
-29.9327	11.4565
-20.3592	11.7472
-11.8862	11.7783
-2.63934	10.7876
4.29616	11.8759
12.7383	11.8865
22.0149	11.2201
30.5498	11.4719
41.1611	11.8475
51.3893	14.6348
63.1671	15.267
73.7094	16.8986
85.5434	17.3493
-85.2525	17.7215
-73.8352	16.5194
-63.002	15.3968
-51.9694	13.5007
-41.0784	12.3949
-30.2509	12.3036
-20.3551	11.2765
-12.6391	11.4361
-3.54902	11.5548
4.335	11.7626
12.0586	10.8825
21.1103	11.2254
30.4066	11.8331
41.0893	13.208
52.2538	14.3924
63.1562	16.3476
73.9132	16.9623
83.3268	17.6161

## Sheet: c
Longitude	S
160	8.52581
80	8.35542
-140	8.54103
180	7.46877
-60	8.29682
140	8.18336
60	8.31616
-160	8.21845
120	8.76416
-20	8.43442
-40	8.03253
100	8.16646
20	8.56583
-80	8.28387
-120	7.96316
-100	8.31605
40	8.34276
0	8.55513
-140	7.81309
180	7.91389
-60	8.04123
160	8.01756
-40	7.74469
-20	7.7893
60	7.92845
40	8.02574
120	7.80385
140	7.714
20	7.64517
-120	7.71695
-160	7.9616
0	7.92978
-80	7.69328
80	7.76223
100	7.6897
-100	7.99237
180	7.43828
120	7.53778
140	7.66603
60	7.74874
-160	7.34727
0	7.60849
-40	7.83291
160	7.51477
40	8.03714
80	7.79352
-20	7.31944
-120	7.49034
20	7.7708
100	7.5949
-100	7.65912
-140	7.4261
-60	7.83921
-80	7.65964
0	7.45296
160	7.38865
-80	7.67057
40	7.97618
140	7.24108
20	7.80216
-40	7.92039
-140	7.90026
-160	7.43592
-60	7.5526
-100	7.55224
100	7.57868
120	7.6361
-20	7.37509
80	7.62271
180	7.76608
-120	7.51923
60	7.6964
-20	7.89534
-40	7.32731
-60	7.99452
-80	8.06312
160	7.65957
0	8.05395
180	7.81551
20	7.78765
-140	7.83057
-160	7.49936
100	7.89557
60	8.16724
40	7.61064
140	7.89835
-100	8.28364
-120	7.73238
80	7.57514
120	7.99628
0	8.15145
-20	8.00032
-100	8.7667
140	8.14947
160	7.94782
20	8.23624
40	8.29021
180	7.97721
-160	7.93972
120	7.93258
100	7.80273
-40	8.05082
-80	8.40481
-60	8.59363
-120	8.05521
80	7.93575
-140	8.26868
60	8.12178

## Sheet: d
Longitude	S
80	11.5766
-40	11.4565
-80	11.1739
-60	11.9252
-120	11.8899
-160	12.5339
-100	11.5068
-140	11.699
40	10.7529
-140	11.9207
140	11.395
180	11.5318
160	12.3762
0	10.6033
20	11.3503
120	10.6579
-160	11.2665
-100	10.8198
-120	10.8849
100	11.4489
80	11.3496
60	10.7158
-80	11.3546
-40	11.7472
-20	11.2765
-60	11.0903
20	10.5916
140	11.0609
80	11.3188
-100	10.9608
-20	11.4361
180	11.1351
60	11.0236
120	11.3812
0	10.946
-60	11.5589
40	10.7114
160	10.9877
100	11.1791
-40	11.7783
-140	11.4346
-80	11.5126
-120	10.9653
-160	11.9869
40	12.0092
-120	11.427
180	11.7961
0	11.7987
-140	11.5156
140	11.118
20	12.0408
-100	11.6194
-160	11.6323
120	11.142
-80	11.67
160	10.5335
100	11.4429
-60	10.9884
60	10.8067
-20	11.5548
80	11.1279
-40	10.7876
-140	11.3474
-160	11.3275
120	11.1254
40	11.6753
20	11.8786
-100	11.6521
0	11.0492
140	10.455
160	10.4266
60	10.8868
-80	11.1568
-60	11.0994
-120	11.7716
180	11.8163
100	11.1606
-40	11.8759
80	11.0903
-20	11.7626
180	11.1157
160	11.1753
-120	12.1746
-160	11.5957
120	11.3725
-20	10.8825
140	10.8615
-140	12.3256
-80	11.1497
40	11.4089
60	10.7716
100	10.9394
0	11.5952
-100	11.9763
-40	11.8865
80	11.3416
20	11.1981
-60	11.096
160	10.9504
-160	11.1114
180	11.2706
-120	12.4994
140	11.3039
-60	11.6044
-100	11.602
40	11.824
-140	11.5697
100	11.547
-20	11.2254
60	11.364
-80	11.5418
120	11.3673
20	11.9948
0	11.1715
80	11.4337
-40	11.2201
-140	12.1248
-80	11.8842
-120	12.4383
-100	12.4235
40	11.6232

## Sheet: e
Gauss Coeffs
-0.0394813
-5.17494e-06
5.95469e-05
4.55572e-05
0.000102352
-0.000149363
4.09601e-05
-5.69853e-05
-0.00228812
-1.90212e-05
3.65722e-05
2.54997e-05
-1.15908e-06
-1.93996e-05
1.72029e-05
1.154e-05
-1.27665e-05
-4.90944e-05
-9.28987e-06
-1.37659e-05
1.05494e-06
1.02323e-05
-2.23531e-06
-5.82157e-06

## Sheet: f
Gauss Coeffs
-0.0394813
-5.17494e-06
5.95469e-05
4.55572e-05
0.000102352
-0.000149363
4.09601e-05
-5.69853e-05
-0.00228812
-1.90212e-05
3.65722e-05
2.54997e-05
-1.15908e-06
-1.93996e-05
1.72029e-05
1.154e-05
-1.27665e-05
-4.90944e-05
-9.28987e-06
-1.37659e-05
1.05494e-06
1.02323e-05
-2.23531e-06
-5.82157e-06

## Sheet: g
Gauss Coeffs
0
0
0
4.55572e-05
0.000102352
-0.000149363
4.09601e-05
-5.69853e-05
-0.00228812
-1.90212e-05
3.65722e-05
2.54997e-05
-1.15908e-06
-1.93996e-05
1.72029e-05
1.154e-05
-1.27665e-05
-4.90944e-05
-9.28987e-06
-1.37659e-05
1.05494e-06
1.02323e-05
-2.23531e-06
-5.82157e-06

## Sheet: h
Gauss Coeffs
0
0
0
4.55572e-05
0.000102352
-0.000149363
4.09601e-05
-5.69853e-05
-0.00228812
-1.90212e-05
3.65722e-05
2.54997e-05
-1.15908e-06
-1.93996e-05
1.72029e-05
1.154e-05
-1.27665e-05
-4.90944e-05
-9.28987e-06
-1.37659e-05
1.05494e-06
1.02323e-05
-2.23531e-06
-5.82157e-06
