# Supplementary material for: Mantle heterogeneity influenced Earth’s ancient magnetic field
Source: Nat Geosci. 2026 Feb 3;19(3):345–52. doi: 10.1038/s41561-025-01910-1 (PMC12982131; doi:10.1038/s41561-025-01910-1)
Supplement: Supplementary file 5 — Plotted PSV outputs and time-averaged Gauss coefficients. [file 41561_2025_1910_MOESM5_ESM.xlsx]

## Sheet: a
Magnetic Latitude	S
-76.8749	14.7177
-68.3828	13.8728
-59.803	12.8786
-50.3352	11.0691
-40.4837	10.2639
-31.324	9.51157
-22.9474	9.21288
-14.1424	9.13998
-4.42432	9.04037
3.82788	9.48374
12.7454	9.7757
22.0689	9.42314
31.47	10.0476
41.4225	10.3871
50.9889	11.7631
61.6031	13.9193
72.567	15.058
81.7832	15.5637
-76.866	14.43
-68.4556	14.1074
-59.6223	12.0342
-50.3183	11.4522
-40.3803	10.0802
-32.0237	8.9571
-22.8153	8.867
-13.8996	9.06276
-4.86269	8.88351
4.15081	9.45328
13.5777	9.88579
22.6572	10.0879
32.1016	9.78447
41.4725	10.9377
52.5339	11.5543
62.7185	13.4237
73.1524	15.2038
81.9487	15.1776
-78.2118	14.9852
-67.5469	13.2328
-59.7546	12.4621
-50.7956	11.635
-40.744	10.2749
-31.6691	9.00148
-22.6624	8.83167
-13.9855	9.17545
-5.67047	9.23956
3.66512	10.1347
13.1911	9.76736
22.3753	10.3729
31.8967	9.81004
42.0347	10.7482
52.8476	12.2945
64.2854	13.7766
73.7446	15.2766
81.917	15.4708
-77.4759	14.6967
-69.8718	13.6764
-60.8186	13.1924
-50.4251	11.536
-40.3042	10.0499
-31.0809	9.83358
-23.0609	9.2916
-14.423	9.43155
-6.8907	10.1824
2.35502	10.6906
11.3823	10.2272
20.2238	10.6836
30.3159	10.743
40.5709	11.2237
51.7596	12.6375
62.8075	14.4255
73.3385	15.5785
82.3847	15.5522
-79.3172	14.5108
-69.7439	14.2718
-60.1995	12.9641
-50.3228	11.6728
-39.6974	10.7486
-30.743	9.65174
-22.2513	9.56553
-14.6085	9.84404
-6.58216	10.1031
1.21674	11.6657
10.0972	11.2877
18.7922	10.7799
28.393	10.8018
39.2342	11.8551
50.1188	12.7769
61.174	13.4952
71.0352	14.7197
80.1407	15.5481
-78.8914	14.8411
-72.0295	14.0146
-59.8937	11.9565
-49.5891	10.9131
-39.255	10.466
-29.9118	9.71553
-21.5104	9.92179
-13.8993	10.5804
-6.64409	10.367
1.16456	11.2252
9.21112	10.7515
18.2885	10.821
27.3717	11.0883
38.71	11.7115
49.5132	12.6586
60.0756	13.6788
71.0683	15.1055
81.3245	16.0469
-80.7412	14.4371
-71.9169	13.1026
-61.5834	12.3613
-51.0057	11.1376
-39.7684	9.48338
-30.6831	9.30378
-21.793	9.63136
-12.6444	9.3624
-6.80329	9.49055
1.73654	10.0297
9.26777	10.5434
18.8561	10.3742
27.8816	10.2838
38.327	11.1939
48.5889	12.3735
59.7401	13.6972
71.172	14.7819
80.4501	15.8766
-83.9509	15.0978
-76.0027	13.9285
-64.0433	11.6796
-52.4977	11.1189
-41.3995	9.98018
-31.3848	8.33057
-22.0612	8.59455
-14.1824	9.61689
-5.48475	8.81229
2.21259	9.15286
10.1576	9.47903
19.6383	9.27902
28.4968	9.4538
37.9106	10.6105
49.3884	12.3129
59.6501	13.2719
71.1875	14.6196
80.8881	15.464
-84.624	14.3576
-78.0407	13.8782
-67.214	12.3114
-54.5328	10.8935
-43.6137	9.65078
-32.8636	9.02621
-23.5627	8.24355
-13.9444	8.1202
-5.67477	7.93096
3.35363	8.10899
11.7264	8.72523
20.6458	8.98547
29.9775	9.55438
39.3207	10.2467
49.274	11.4328
60.4891	12.5467
71.38	13.5149
81.2186	15.4697
-85.4976	14.7675
-81.9165	13.8712
-68.9843	12.0989
-56.9951	10.5003
-45.1476	9.16623
-34.4846	8.20707
-24.058	7.74342
-14.9292	7.61933
-6.01686	7.44274
3.11947	7.85039
12.6313	8.20503
21.3476	8.27711
30.8792	8.36129
40.7956	9.27914
52.145	11.18
62.178	12.5088
73.2486	13.8206
83.1372	15.4222
-85.3653	14.6077
-82.3883	13.5773
-70.3554	12.7452
-57.7497	11.8309
-45.5209	9.09856
-34.7931	8.39055
-24.7541	7.28243
-15.5489	7.03238
-6.2065	7.26019
2.85235	7.79982
12.6036	7.80445
21.9594	8.55926
32.2835	8.16284
42.8139	9.04729
53.376	10.7844
64.6248	11.9586
76.8931	14.5562
84.8936	15.5437
-84.9402	14.8823
-81.2802	14.0518
-69.5332	13.3205
-56.4801	11.8521
-45.1664	10.2588
-34.195	8.7286
-24.5416	8.10271
-15.0437	7.34959
-5.60434	7.65635
3.72617	8.39126
12.3722	7.99917
23.0001	8.46409
33.217	8.74652
43.3894	9.4699
55.4007	11.3197
67.3833	12.9988
78.7416	14.2613
86.9428	15.918
-82.2329	14.9611
-78.4501	14.5618
-66.6836	13.5947
-55.5353	11.5799
-44.6823	10.1671
-33.8131	8.96634
-24.4658	8.52861
-14.9575	8.31772
-6.15481	8.35879
2.76714	8.55752
12.1446	8.39233
21.9395	8.62543
32.6203	9.25187
43.5478	10.203
55.653	11.3371
68.3077	13.334
81.1394	14.5676
88.6946	16.1403
-81.1747	14.5601
-74.9419	14.8583
-65.0514	13.4851
-53.8404	12.1764
-43.483	10.6935
-33.1575	9.87805
-24.1229	9.58111
-15.9309	8.7928
-6.79491	9.76249
1.91686	9.58852
11.0312	9.69627
20.7566	9.20883
30.6144	9.94311
41.8585	10.9307
55.2826	11.8716
69.0908	12.5785
80.4199	14.6566
88.0542	15.8143
-80.3905	14.9188
-72.4779	14.7353
-62.822	12.9356
-53.5379	12.1678
-42.448	10.6725
-33.7936	9.71115
-24.137	9.46026
-16.5741	9.87786
-8.17046	10.2517
-0.703097	11.0312
8.35932	10.6808
18.9439	10.2007
28.7629	10.8217
39.6348	11.3216
52.9735	12.6575
65.2516	13.8964
77.1009	15.1873
86.851	16.178
-78.473	14.6572
-70.4377	14.0917
-61.0391	13.5775
-51.5492	12.0496
-41.4115	10.6652
-32.6703	10.3765
-24.9918	10.7825
-16.708	10.8413
-9.88463	11.0773
-1.7975	11.4412
7.44386	11.4891
17.0384	11.2563
27.4882	11.3514
38.8722	11.7398
50.7814	12.458
63.1164	13.5448
74.958	14.8298
86.0942	16.1784
-76.5239	14.3576
-68.1904	13.7006
-59.0451	12.6855
-49.7291	11.553
-40.2208	10.4716
-31.5859	9.66284
-23.1909	10.1444
-15.6214	10.2744
-8.49141	11.421
-0.560314	11.2229
7.94815	10.9184
18.1795	11.1634
27.6621	10.8167
38.9497	11.2486
49.5932	13.0241
61.9055	13.7244
73.0994	15.0295
83.4861	16.1502
-77.5979	14.7843
-67.8952	14.1009
-58.5899	12.858
-49.76	11.9579
-40.2668	10.5214
-31.4304	10.1772
-22.6046	9.64955
-14.8408	10.2035
-6.64653	10.2749
2.30652	10.2652
11.4182	10.2705
20.2087	10.3899
29.4865	10.6432
39.6374	10.7027
49.7492	11.7327
61.076	13.9396
72.5766	15.4775
82.791	15.6406

## Sheet: b
Magnetic Latitude	S
-80.2631	10.6258
-70.1607	10.6845
-61.6033	10.4406
-52.5086	10.3005
-43.3742	9.52203
-34.1538	9.42126
-25.7208	9.79471
-15.9957	9.35816
-7.30856	9.73827
2.31338	9.48608
11.6271	9.69922
21.0285	9.67977
31.1269	9.91955
42.241	10.2447
52.2999	10.2523
63.3238	11.1748
73.4689	11.6361
83.4073	12.0196
-80.6558	10.7931
-71.01	10.9096
-61.4663	9.86254
-52.4989	9.80344
-43.259	9.13411
-33.6557	9.29379
-24.5035	8.99086
-15.6078	9.52375
-6.42781	9.13525
3.81522	9.42542
12.4298	9.10512
22.5006	9.06789
32.6387	9.56808
42.5144	9.30248
52.608	10.5042
63.6566	9.91922
73.8292	11.0174
83.4271	11.3511
-80.5576	10.7477
-71.6428	10.4441
-61.7648	10.2272
-52.5731	9.73241
-42.513	9.66101
-33.3297	9.30967
-23.7881	9.01187
-15.0218	9.64065
-6.26296	9.4376
3.35667	9.75145
12.3407	9.75536
22.0065	8.95138
31.9537	9.29685
42.4276	9.30928
53.3319	9.74448
63.7552	10.5052
73.6594	10.8602
83.0901	11.0985
-81.7037	10.8432
-71.6611	10.4319
-62.2017	10.4459
-51.7056	10.0169
-41.4007	9.65361
-31.8483	9.14064
-22.7872	9.17539
-13.8542	9.80667
-5.79856	9.99007
2.82499	10.1717
10.8809	9.92327
20.7232	9.38238
30.6599	9.64864
40.9821	9.78455
52.7361	10.0931
63.2565	10.4307
74.4163	10.3126
83.2505	11.3996
-82.7138	10.42
-71.9509	10.6128
-62.2379	10.1541
-51.0812	9.88606
-41.3916	9.49364
-30.9813	9.42249
-21.8121	10.1522
-13.719	10.4861
-5.94999	10.2892
2.22569	10.8379
10.0107	9.59168
19.7879	9.75494
29.951	9.7486
40.7855	9.51609
52.3966	9.73163
62.854	10.3265
74.1378	10.7608
84.4406	10.8371
-83.9513	10.6276
-73.6615	10.6617
-62.2114	10.0901
-50.8753	9.67358
-40.5627	9.29174
-29.3235	9.37483
-20.6467	8.99537
-12.4368	10.1242
-4.68864	10.4175
2.84236	10.6359
11.2623	9.40578
19.5986	9.10005
29.6233	9.3277
40.9334	9.24238
51.6532	9.56171
63.13	9.95206
73.9318	10.5298
83.9212	10.6316
-85.1578	11.0952
-75.0302	10.2631
-63.3289	9.99784
-51.7689	9.51257
-40.3988	8.83683
-29.7241	8.06248
-20.5384	8.72282
-11.9802	8.89505
-3.74255	9.55993
2.8234	9.7449
11.0165	8.91615
19.6997	8.87619
29.8384	9.23022
40.2926	8.86037
51.9285	10.1568
62.831	9.73359
74.2767	10.8178
84.6611	11.7231
-86.6632	10.52
-76.8184	10.7855
-64.9499	9.45811
-52.602	9.08417
-41.4564	8.33264
-30.811	8.01803
-21.6738	8.81435
-12.782	8.83019
-4.29175	8.85479
3.69016	8.86279
11.9088	9.31953
21.3168	8.59261
30.3369	9.0134
40.7505	8.9227
51.6391	9.01011
63.7117	9.93109
75.3719	10.7899
84.9512	11.1154
-88.3196	10.5705
-78.1304	10.5005
-66.3519	10.0842
-54.1254	8.73252
-43.1344	8.4964
-32.3221	7.90843
-23.1779	7.97376
-13.7174	7.87639
-5.34656	8.59015
3.50945	8.40176
12.2427	9.03066
22.1276	8.80575
31.7619	8.71146
41.79	8.83581
53.1056	8.86194
63.9412	9.94852
75.4662	10.6453
85.1905	11.1169
-89.3691	11.065
-79.6453	9.9792
-68.0765	9.59411
-55.5558	9.01583
-44.5747	8.51742
-33.8589	7.71221
-24.4835	7.7501
-15.1515	7.86489
-6.05006	7.97699
3.35539	8.31918
12.5537	7.98313
22.9025	7.70837
32.5932	8.15521
43.2951	8.82411
53.7577	8.75527
65.2333	9.8181
75.9505	10.2104
86.0193	11.1825
-88.747	10.5071
-79.681	10.3912
-68.2682	10.1003
-56.6322	8.90714
-45.5296	8.63316
-35.2117	7.99059
-25.5502	7.8193
-16.1284	8.33652
-6.49643	8.06648
3.12101	7.94829
12.3326	8.22606
23.0177	8.25372
33.2947	8.46591
43.4886	8.34408
54.9413	8.90823
66.3587	9.87126
77.2845	10.5129
87.1578	11.5974
-87.0915	10.8072
-78.7043	10.9118
-67.6977	10.1135
-56.4678	9.12918
-46.1849	8.60584
-35.2696	8.25314
-25.632	8.08142
-15.3367	8.39331
-6.56673	8.29674
3.31519	8.46214
13.149	8.5198
22.84	8.43639
33.4934	8.11008
44.3128	8.4734
56.5066	8.78997
67.4762	9.77768
78.0585	10.8071
87.9536	11.0426
-84.929	10.4766
-76.533	10.8118
-66.3764	9.7026
-55.8614	9.39023
-44.8755	9.21973
-34.4322	8.0156
-24.8221	8.20111
-15.2018	8.47813
-6.40306	8.93747
3.66858	8.65565
14.0913	9.2457
23.5039	8.75706
33.9756	8.86288
44.4299	9.3578
56.3102	9.11192
67.7388	9.96595
78.1896	10.5158
86.8033	11.4501
-83.6374	10.807
-75.9505	10.6273
-65.2592	9.84357
-55.2768	9.21537
-44.4317	9.24749
-34.638	9.00188
-24.5809	8.3838
-14.8037	8.86483
-5.67169	9.16947
4.93397	9.36188
13.7006	9.13017
24.1894	9.44168
34.1399	9.43636
45.6865	9.6977
56.8909	9.82645
67.846	10.4174
77.6354	11.3612
86.9336	11.5308
-82.9038	10.8327
-73.8524	10.2989
-63.7725	10.632
-53.9929	9.79629
-43.6738	9.49336
-34.5574	8.87228
-23.9531	9.27509
-15.1161	9.6031
-5.2795	10.4998
4.47599	10.7973
13.8236	10.0225
23.5792	9.60788
33.6086	9.27022
45.3816	10.1341
56.2054	10.3837
66.9645	10.6095
77.2843	10.3958
86.5533	11.2733
-81.6134	10.9815
-73.2383	11.066
-63.1758	10.2613
-53.8085	9.85167
-43.4393	9.69429
-33.1957	9.78519
-25.034	9.60522
-15.9028	10.0005
-7.0692	10.8566
2.02396	10.3149
11.8099	10.3567
21.4433	10.2832
31.5111	9.82499
43.1939	9.90816
53.7198	10.5244
65.9119	11.0726
76.2998	11.3669
84.3581	12.1399
-80.3055	10.6168
-71.4528	10.8733
-62.0851	10.0708
-52.6187	10.0544
-43.8446	9.55944
-34.7893	10.518
-25.6627	10.1478
-18.0778	10.9247
-9.50976	11.3023
-0.212698	10.8309
9.23046	10.0708
19.7366	9.99374
29.9819	9.56781
41.2951	10.7674
52.4786	10.3689
64.0647	11.3622
74.478	10.5922
85.4151	11.2308
-80.6914	10.521
-71.2812	10.5098
-61.6583	10.7258
-52.5932	9.79172
-43.7269	9.83437
-35.161	10.1417
-26.4908	10.2922
-17.7444	10.5672
-8.977	10.7173
-0.492114	10.0642
10.1982	10.1219
19.3815	10.1377
29.8151	9.81616
40.335	10.4523
52.1226	10.2886
63.3652	10.8589
73.5341	11.6018
83.8132	11.6205

## Sheet: c
Longitude	S
100	9.71553
-60	10.7825
-160	7.28243
-140	8.10271
-120	8.52861
-80	9.46026
-100	9.58111
180	7.74342
160	8.24355
-40	10.1444
60	9.2916
0	9.21288
20	8.867
40	8.83167
-20	9.64955
80	9.56553
140	8.59455
120	9.63136
100	9.92179
-60	10.8413
-80	9.87786
-100	8.7928
-40	10.2744
-160	7.03238
-140	7.34959
-120	8.31772
180	7.61933
-20	10.2035
80	9.84404
60	9.43155
140	9.61689
0	9.13998
40	9.17545
160	8.1202
20	9.06276
100	10.5804
120	9.3624
-60	11.0773
-40	11.421
-80	10.2517
60	10.1824
120	9.49055
-100	9.76249
-20	10.2749
100	10.367
80	10.1031
-160	7.26019
-120	8.35879
180	7.44274
160	7.93096
40	9.23956
-140	7.65635
140	8.81229
20	8.88351
0	9.04037
-60	11.4412
-80	11.0312
-40	11.2229
100	11.2252
80	11.6657
120	10.0297
-100	9.58852
140	9.15286
-20	10.2652
60	10.6906
-120	8.55752
-160	7.79982
180	7.85039
160	8.10899
40	10.1347
-140	8.39126
0	9.48374
20	9.45328
-60	11.4891
-40	10.9184
-80	10.6808
100	10.7515
120	10.5434
80	11.2877
140	9.47903
-100	9.69627
60	10.2272
-20	10.2705
160	8.72523
-120	8.39233
-140	7.99917
-160	7.80445
180	8.20503
0	9.7757
40	9.76736
20	9.88579
-60	11.2563
-40	11.1634
100	10.821
80	10.7799
120	10.3742
-80	10.2007
140	9.27902
-20	10.3899
60	10.6836
160	8.98547
-100	9.20883
180	8.27711
-120	8.62543
-160	8.55926
0	9.42314
40	10.3729
20	10.0879
-140	8.46409
100	11.0883
-60	11.3514
-40	10.8167
120	10.2838
80	10.8018
140	9.4538
-80	10.8217
-20	10.6432
160	9.55438

## Sheet: d
Longitude	S
120	8.06248
100	9.37483
-20	10.2922
0	9.79471
-40	10.1478
-140	8.08142
-160	7.8193
-60	9.60522
-120	8.20111
-100	8.3838
20	8.99086
180	7.7501
-80	9.27509
40	9.01187
160	7.97376
60	9.17539
80	10.1522
140	8.81435
100	8.99537
120	8.72282
-40	10.9247
-20	10.5672
-160	8.33652
0	9.35816
-60	10.0005
20	9.52375
-140	8.39331
-120	8.47813
180	7.86489
-80	9.6031
40	9.64065
-100	8.86483
60	9.80667
80	10.4861
160	7.87639
140	8.83019
100	10.1242
120	8.89505
-40	11.3023
-20	10.7173
0	9.73827
-60	10.8566
-140	8.29674
-160	8.06648
20	9.13525
-120	8.93747
40	9.4376
180	7.97699
80	10.2892
60	9.99007
-100	9.16947
160	8.59015
-80	10.4998
100	10.4175
140	8.85479
120	9.55993
-20	10.0642
-40	10.8309
-60	10.3149
80	10.8379
0	9.48608
120	9.7449
60	10.1717
100	10.6359
-160	7.94829
-140	8.46214
180	8.31918
40	9.75145
160	8.40176
-120	8.65565
140	8.86279
20	9.42542
-80	10.7973
-100	9.36188
-40	10.0708
80	9.59168
-20	10.1219
60	9.92327
120	8.91615
100	9.40578
0	9.69922
-60	10.3567
140	9.31953
160	9.03066
-160	8.22606
40	9.75536
20	9.10512
180	7.98313
-140	8.5198
-100	9.13017
-80	10.0225
-120	9.2457
-20	10.1377
100	9.10005
120	8.87619
-40	9.99374
80	9.75494
60	9.38238
0	9.67977
140	8.59261
-60	10.2832
40	8.95138
160	8.80575
20	9.06789
-140	8.43639
180	7.70837
-160	8.25372
-120	8.75706
-80	9.60788
-100	9.44168
100	9.3277
-20	9.81616
120	9.23022
80	9.7486
-40	9.56781

## Sheet: e
Gauss Coeffs
-0.0222258
-0.000347045
-0.000103724
-0.000684559
0.000831886
0.000586518
-7.45379e-05
-0.000247076
-0.00106631
-0.000355764
0.000205763
-0.000147055
-0.000541879
-0.000151051
-6.4873e-05
0.000149587
0.00014905
4.44769e-05
0.000202366
-3.14114e-05
-2.70645e-06
-3.70786e-05
-3.37387e-06
3.17477e-05

## Sheet: f
Gauss Coeffs
-0.0418791
-7.40159e-05
-4.29218e-06
-0.000928628
0.000903199
0.00103314
0.000375276
-0.000165664
-0.00125494
-0.000536234
0.000205404
-0.000121997
-0.000553238
-9.94138e-05
-0.000367851
0.000348152
0.000243403
-0.000391868
8.67241e-05
-2.48841e-07
4.13403e-05
-0.000170095
-8.87882e-05
-0.000100275

## Sheet: g
Gauss Coeffs
0
0
0
-0.000684559
0.000831886
0.000586518
-7.45379e-05
-0.000247076
-0.00106631
-0.000355764
0.000205763
-0.000147055
-0.000541879
-0.000151051
-6.4873e-05
0.000149587
0.00014905
4.44769e-05
0.000202366
-3.14114e-05
-2.70645e-06
-3.70786e-05
-3.37387e-06
3.17477e-05

## Sheet: h
Gauss Coeffs
0
0
0
-0.000928628
0.000903199
0.00103314
0.000375276
-0.000165664
-0.00125494
-0.000536234
0.000205404
-0.000121997
-0.000553238
-9.94138e-05
-0.000367851
0.000348152
0.000243403
-0.000391868
8.67241e-05
-2.48841e-07
4.13403e-05
-0.000170095
-8.87882e-05
-0.000100275
