# Supplementary material for: Mantle heterogeneity influenced Earth’s ancient magnetic field
Source: Nat Geosci. 2026 Feb 3;19(3):345–52. doi: 10.1038/s41561-025-01910-1 (PMC12982131; doi:10.1038/s41561-025-01910-1)
Supplement: Supplementary file 6 — Plotted summary data before and after downsampling. [file 41561_2025_1910_MOESM6_ESM.xlsx]

## Sheet: a+b
Biggin et al. (2020) data					THOM					HET
median		iqr			median		iqr			median		iqr
original	downsampled	original	downsampled		original	downsampled	original	downsampled		original	downsampled	original	downsampled
26.0046	29.7603	2.33102	10.2494		5.9	5.90598	0.4	0.886465		6	6.09935	0.5	1.10947
25.7947	30.8009	2.85412	11.1161		7.4	7.47299	0.3	1.11108		6.9	6.97797	0.6	1.15372
29.3652	34.1994	3.55051	11.8012		7.9	7.84823	0.4	1.17895		8	7.96048	0.6	1.19496
22.6549	24.7799	2.19113	7.51718		7.9	7.88626	0.5	1.15407		8.4	8.40606	0.9	1.61322
24.6276	27.1797	1.90699	8.25924		9.3	9.3683	0.6	1.42253		9.1	9.05259	0.7	1.48061
19.194	20.1673	1.07899	4.17973		11.4	11.503	0.6	2.11527		9.3	9.21592	1.1	1.58301
17.3704	17.8737	1.01318	3.80162		53.8	54.1837	2.5	6.96815		11.2	11.2724	1.6	2.39554
23.0068	24.3217	2.22201	6.21525		8	8.11829	0.8	1.36014		13.9	14.0316	3.6	4.29214
28.7858	32.7596	3.16028	10.0034		46	47.8381	10.3	8.72778		16.8	17.1541	5.7	6.79862
47.3971	46.941	4.56983	7.63389							20.7	21.4305	7	9.85975
15.7354	15.5769	1.13347	1.9786							5.4	5.39491	0.6	0.994636
16.3138	16.323	0.982947	2.15969							5.9	5.82514	0.8	0.999853
18.8305	18.7494	0.839161	1.86705							7.1	7.19738	1	1.26543
23.3684	24.2621	2.31315	4.30153							9.6	9.47526	1.6	2.02981
29.8882	35.3347	3.78703	11.7752							12.2	11.9953	3.6	3.66078
29.599	35.2072	2.96154	13.0798							15.5	15.1163	5.5	6.15024
21.3119	23.0461	1.49669	5.17104							17.4	19.8158	6.9	8.22476
38.8105	42.3994	5.30828	9.5069							9.2	9.26877	0.7	1.54561
7.25827	7.21228	0.401201	1.00677							9.4	9.44664	1.2	1.66916
7.21465	7.28013	0.431941	1.23833							12	11.9039	2.5	2.63702
7.57774	7.54787	0.412847	1.13594							9.6	9.49715	1.8	1.99221
6.88608	6.86357	0.27821	0.91347
5.6351	5.64645	0.338357	0.817462
5.73347	5.67297	0.319534	0.793951
7.6006	7.79053	0.572942	1.15561
18.4931	18.5071	0.80473	1.68245
19.7905	19.6414	0.762438	1.84553
14.0953	14.1153	0.829113	2.17939
48.3808	47.9378	5.82609	8.96172
9.68971	9.85195	0.799767	1.12259
13.7987	13.8563	0.614507	2.01315
16.3723	16.4582	0.742556	3.00986
16.6984	17.592	4.26998	5.84599
17.4985	17.9457	1.22124	2.99277
19.1833	19.5809	1.17956	2.99847
31.8724	36.6896	4.53152	11.23
30.476	35.2281	3.9927	11.6401
40.4757	44.1561	7.71721	8.74633
17.1949	17.8231	1.28815	3.80554
33.8346	38.753	5.19093	12.8182
18.2284	18.7249	1.32915	3.33906
19.3505	19.6831	1.34716	2.76165
31.0701	37.7716	5.10022	12.9157
38.0477	43.4629	6.37515	10.4443
37.2188	42.7206	6.79826	9.96247
50.9738	49.826	3.76617	8.12757
13.8747	13.9858	0.729399	2.02713
11.594	11.5694	0.662978	1.66443
14.0279	14.2362	0.726157	2.10716
